# Supplementary material for: Alcohol Exposure May Increase Prenatal Choline Needs Through Redirection of Choline into Lipid Synthesis Rather than Methyl Donation
Source: Metabolites. 2025 Apr 24;15(5):289. doi: 10.3390/metabo15050289 (PMC12113322; doi:10.3390/metabo15050289)
Supplement: Supplementary file 1 [file metabolites-15-00289-s001.zip]

Archive with 3 entries (3 files):
- Supplemental Table 1.pdf
- Supplemental Table 2.pdf
- Supplemental.pdf
